# Supplementary material for: Changes to the Bacterial Microbiome in the Rhizosphere and Root Endosphere of Persea americana (Avocado) Treated With Organic Mulch and a Silicate-Based Mulch or Phosphite, and Infested With Phytophthora cinnamomi
Source: Front Microbiol. 2022 Apr 28;13:870900. doi: 10.3389/fmicb.2022.870900 (PMC9097018; doi:10.3389/fmicb.2022.870900)
Supplement: Supplementary Data Sheet S1 — (A) A comparison of the bacterial communities present (OTUs) and relative abundance within a particular classification (up to genus level) in non-infested and infested rhizospheres (for each of the four treatments) for which the abundance changed significantly following infection. Significance of differences were assessed by a Mann-Whitney (Wilcoxon) test with significant differences having P < 0.05. “-” indicates that the relative abundance at infested rhizosphere had a significantly lower relative abundance than in non-infested rhizosphere, when collapsed to the particular classification level, while a “+” indicates a significantly higher abundance at non-infested rhizosphere, respectively. The columns “n-” ad “n+” refer to the number of OTUs within a genus where an infested rhizosphere had a significantly lower (-) or higher (+) relative abundance, respectively. (B) A comparison of the relative abundance of bacterial communities within a particular classification present in the rhizosphere of non-infested pots with only organic mulch and those with, in addition, mineral mulch or in which plants were treated with phosphite. The columns “n-” and “n+” refer to the number of OTUs within a genus where organic mulch treatment had a significantly lower (-) or higher (+) relative abundance, than the mineral mulch or phosphite treatments, respectively. [file Data_Sheet_1.xlsx]

## Sheet: Table S2a
Supplementary Data Sheet S1. (A) A comparison of the bacterial communities present (OTUs) and relative abundance within a particular classification (up to genus level) in non-infested and infested rhizospheres (for each of the four treatments) for which the abundance changed significantly following infection. Significance of differences were assessed by a Mann-Whitney (Wilcoxon) test with signifi…
Rhizosphere soil
No mulch												Organic mulch												Mineral mulch												Phosphite
Phylum		Class		Order		Family		Genus		n-	n+	Phylum		Class		Order		Family		Genus		n-	n+	Phylum		Class		Order		Family		Genus		n-	n+	Phylum		Class		Order		Family		Genus			n-	n+
Actinobacteria		Actinobacteria		Actinomycetales		Microbacteriaceae	-					Actinobacteria	+	Acidimicrobiia	+	Acidimicrobiales		EB1017	+	EB1017 sp.	+	0	1	Actinobacteria		Actinobacteria		Actinomycetales		Actinomycetales sp.	-	Actinomycetales sp.	-			Actinobacteria		Actinobacteria	+	Actinomycetales		Microbacteriaceae		Cryocola	+
Actinobacteria		Thermoleophilia		Solirubrobacterales		Conexibacteraceae	+	Conexibacteraceae sp.	+			Actinobacteria		Actinobacteria		Actinomycetales	+	Frankiaceae		Frankia		0	1	Actinobacteria		Actinobacteria		Actinomycetales		Frankiaceae		Frankia	-
												Actinobacteria		Actinobacteria		Actinomycetales		Nocardioidaceae	+	Nocardioides	+			Actinobacteria		Actinobacteria		Actinomycetales		Geodermatophilaceae	-	Geodermatophilaceae sp.	-	1	0
												Actinobacteria		Actinobacteria		Actinomycetales		Streptomycetaceae	+	Streptomyces	+			Actinobacteria		Actinobacteria		Actinomycetales		kamurellaceae	+	kamurellaceae sp.	+
												Actinobacteria		Thermoleophilia		Solirubrobacterales		Solirubrobacterales sp.		Solirubrobacterales sp.		0	1	Actinobacteria		Actinobacteria		Actinomycetales		Microbacteriaceae		Cryocola	-
																								Actinobacteria		Actinobacteria		Actinomycetales		Nocardiaceae	+
																								Actinobacteria		Actinobacteria		Actinomycetales		Nocardioidaceae		Nocardioides		1	0
																								Actinobacteria		Actinobacteria		Actinomycetales		Streptomycetaceae	-	Streptomyces	-
																								Actinobacteria		Actinobacteria		Actinomycetales		Thermomonosp.oraceae	+	Actinomadura	+	0	1
																								Actinobacteria		Actinobacteria		Actinomycetales		Thermomonosporaceae	-	Thermomonosporaceae sp.	-	1	0
																								Actinobacteria		MB-A2-108	+	0319-7L14	+	0319-7L14 sp.	+	0319-7L14 sp.	+	0	1
																								Actinobacteria		Thermoleophilia		Gaiellales		Gaiellaceae		Gaiellaceae sp.		1	1
																								Actinobacteria		Thermoleophilia		Gaiellales		Gaiellales sp.	-	Gaiellales sp.	-	1	0
																								Actinobacteria		Thermoleophilia		Solirubrobacterales		Conexibacteraceae	-	Conexibacteraceae sp.	-	1	0
																								Actinobacteria		Thermoleophilia		Solirubrobacterales		Patulibacteraceae	-	Patulibacteraceae sp.	-	2	0
																								Actinobacteria		Thermoleophilia		Solirubrobacterales		Solirubrobacterales sp.		Solirubrobacterales sp.		2	0
												Bacteroidetes		Cytophagia		Cytophagales		Cytophagaceae		Cytophagaceae sp.		0	1	Bacteroidetes		Cytophagia		Cytophagales		Cytophagaceae		Cytophagaceae sp.	-			Bacteroidetes		sphingobacteriia		sphingobacteriales		sphingobacteriales sp.	-	sphingobacteriales sp.	-
												Bacteroidetes		Flavobacteriia		Flavobacteriales		Flavobacteriaceae		Flavobacterium		0	1	Bacteroidetes		Saprospirae		Saprospirales		Saprospiraceae		Saprospiraceae sp.		0	1
												Chloroflexi		Ellin6529		Ellin6529 sp		Ellin6529 sp		Ellin6529 sp		0	1	Chloroflexi		Aerolineae		SBR1031		A4b		A4b sp.		1	0
																								Chloroflexi		Ellin6529	+	Ellin6529 sp	+	Ellin6529 sp	+	Ellin6529 sp	+	0	3
																								Chloroflexi		Ktedonobacteria		Ktedonobacterales	-	Ktedonobacteraceae	-	Ktedonobacteraceae sp.	-	1	0
																								Chloroflexi		S085		S085 sp.		S085 sp.		S085 sp.		1	0
																								Chloroflexi		Thermomicrobia		JG30-KF-CM45		JG30-KF-CM45 sp.		JG30-KF-CM45 sp.		0	1
																								Chloroflexi		Thermomicrobia		Thermomicrobia sp.	-	Thermomicrobia sp.	-	Thermomicrobia sp.	-	1	0
																								Chloroflexi		TK17	+	TK17 sp.	+	TK17 sp.	+	TK17 sp.	+	0	1
																								Firmicutes		Bacilli		Bacillales		Alicyclobacillaceae	-	Alicyclobacillus	-	1	0
																								Firmicutes		Bacilli		Bacillales		Paenibacillaceae	-	Ammoniphilus	-
												Gemmatimonadetes		Gemmatimonadetes		Ellin5290		Ellin5290 sp.		Ellin5290 sp.		0	1	Gemmatimodetes	+	Gemm-1	+	Gemm-1 sp.	+	Gemm-1 sp.	+	Gemm-1 sp.	+	0	1
																								Gemmatimodetes		Gemmatimodetes		N1423WL	+	N1423WL sp.	+	N1423WL sp.	+	0	1
Planctomycetes		Phycisphaerae	-	WD2101	-	WD2101 sp.	-	WD2101 sp.	-			Planctomycetes		Planctomycetia		Pirellulales		Pirellulaceae		Pirellulaceae sp.		0	2	Planctomycetes		Planctomycetia		Pirellulales		Pirellulaceae		Pirellulaceae sp.		2	0	Planctomycetes		Planctomycetia		Pirellulales		Pirellulaceae		Pirellulaceae sp.			0	1
Proteobacteria		Alphaproteobacteria		Rhizobiales		Hyphomicrobiaceae		Hyphomicrobiaceae sp.	-	1	0	Proteobacteria	-	Alphaproteobacteria	-	Alphaproteobacteria sp.	-	Alphaproteobacteria sp.		Alphaproteobacteria sp.	-			Proteobacteria		Alphaproteobacteria		Ellin329		Ellin329 sp.		Ellin329 sp.		2	0	Proteobacteria	-	Alphaproteobacteria	-	Caulobacterales		Caulobacteraceae		Phenylobacterium	+
Proteobacteria		Alphaproteobacteria		Rhizobiales		Hyphomicrobiaceae		Hyphomicrobium		1	0	Proteobacteria		Alphaproteobacteria		Caulobacterales		Caulobacteraceae		Asticcacaulis		0	1	Proteobacteria		Alphaproteobacteria		Rhizobiales		Bradyrhizobiaceae		Balneimos	+	0	1	Proteobacteria		Alphaproteobacteria		Rhizobiales		Bradyrhizobiaceae		Bradyrhizobiaceae sp.			1	0
Proteobacteria		Alphaproteobacteria		Rhodospirillales		Rhodospirillaceae		Rhodospirillaceae sp.		1	0	Proteobacteria		Alphaproteobacteria		Rhizobiales		Hyphomicrobiaceae		Pedomicrobium		0	1	Proteobacteria		Alphaproteobacteria		Rhizobiales		Hyphomicrobiaceae		Devosia	-			Proteobacteria		Alphaproteobacteria		Rhizobiales		Hyphomicrobiaceae		Rhodoplanes			1	0
Proteobacteria		Gammaproteobacteria		Legionellales		Legionellaceae	-	Legionellaceae sp.	-			Proteobacteria		Alphaproteobacteria		Rhodospirillales		Acetobacteraceae		Acetobacteraceae sp.		1	2	Proteobacteria		Alphaproteobacteria		Rhizobiales		Hyphomicrobiaceae		Hyphomicrobiaceae sp.		2	1	Proteobacteria		Alphaproteobacteria		Rhizobiales		Rhodobiaceae		Afifella			0	1
Proteobacteria		Gammaproteobacteria		Xanthomonadales		Sinobacteraceae	+					Proteobacteria		Alphaproteobacteria		Rhodospirillales		Rhodospirillaceae		Rhodospirillaceae sp.		1	0	Proteobacteria		Alphaproteobacteria		Rhizobiales		Hyphomicrobiaceae		Hyphomicrobium	-	3	1	Proteobacteria		Alphaproteobacteria		Rhodobacterales	-	Rhodobacteraceae	-	Rhodobacter	-		1	0
Proteobacteria		Gammaproteobacteria		Xanthomonadales		Xanthomonadaceae		Xanthomonadaceae sp.		1	0	Proteobacteria		Alphaproteobacteria		sphingomonadales		sphingomonadales sp.	-	sphingomonadales sp.	-	1	0	Proteobacteria		Alphaproteobacteria		Rhizobiales		Hyphomicrobiaceae		Pedomicrobium	+	0	1	Proteobacteria		Deltaproteobacteria		Myxococcales		Myxococcales sp.		Myxococcales sp.			1	0
												Proteobacteria		Betaproteobacteria		Burkholderiales		Burkholderiaceae		Burkholderia		0	1	Proteobacteria		Alphaproteobacteria		Rhizobiales		Hyphomicrobiaceae		Rhodoplanes		3	0	Proteobacteria		Gammaproteobacteria		Legionellales	-	Coxiellaceae	-	Aquicella	-
												Proteobacteria		Deltaproteobacteria		Myxococcales		Haliangiaceae	-	Haliangiaceae sp.	-			Proteobacteria		Alphaproteobacteria		Rhizobiales		Methylocystaceae	-	Methylocystaceae sp.	-	1	0	Proteobacteria		Gammaproteobacteria		Legionellales		Legionellales sp.	-	Legionellales sp.	-
												Proteobacteria		Deltaproteobacteria		Sva0853		JTB36		JTB36 sp.		1	0	Proteobacteria		Alphaproteobacteria		Rhizobiales		Rhizobiaceae		Rhizobiaceae sp.		0	1	Proteobacteria		Gammaproteobacteria		Xanthomodales		Sinobacteraceae		Sinobacteraceae sp.			2	0
												Proteobacteria		Gammaproteobacteria		Legionellales		Coxiellaceae	+	Coxiellaceae sp.	+	0	1	Proteobacteria		Alphaproteobacteria		Rhizobiales		Rhizobiaceae		Rhizobium		0	1
												Proteobacteria		Gammaproteobacteria		Xanthomonadales		Xanthomonadaceae		Dokdonella	+			Proteobacteria		Alphaproteobacteria		Rhizobiales		Rhizobiales sp.		Rhizobiales sp.		2	1
																								Proteobacteria		Alphaproteobacteria		Rhodobacterales		Rhodobacteraceae		Rhodobacter		0	1
																								Proteobacteria		Alphaproteobacteria		Rhodospirillales		Acetobacteraceae		Acetobacteraceae sp.		2	0
																								Proteobacteria		Alphaproteobacteria		Rhodospirillales		Rhodospirillaceae		Reyranella	+	0	1
																								Proteobacteria		Alphaproteobacteria		Rhodospirillales		Rhodospirillaceae		Rhodospirillaceae sp.		1	2
																								Proteobacteria		Alphaproteobacteria		Rhodospirillales		Rhodospirillaceae		Telmatospirillum		1	0
																								Proteobacteria		Alphaproteobacteria		sphingomodales	+	Sphingomodaceae	+	Kaistobacter	+	0	1
																								Proteobacteria		Betaproteobacteria		Betaproteobacteria sp.	+	Betaproteobacteria sp.	+	Betaproteobacteria sp.	+	0	1
																								Proteobacteria		Betaproteobacteria		Burkholderiales		Comamodaceae		Comamodaceae sp.		1	0
																								Proteobacteria		Betaproteobacteria		Methylophilales		Methylophilaceae		Methylophilaceae sp.		1	0
																								Proteobacteria		Betaproteobacteria		SC-I-84		SC-I-84 sp.		SC-I-84 sp.		0	1
																								Proteobacteria		Deltaproteobacteria		Myxococcales		Myxococcales sp.		Myxococcales sp.		2	0
																								Proteobacteria		Gammaproteobacteria	+	Gammaproteobacteria sp.	-	Gammaproteobacteria sp.	-	Gammaproteobacteria sp.	-	1	0
																								Proteobacteria		Gammaproteobacteria		Legionellales		Legionellaceae	-	Legionellaceae sp.	-
																								Proteobacteria		Gammaproteobacteria		Legionellales		Legionellales sp.		Legionellales sp.		1	0
																								Proteobacteria		Gammaproteobacteria		Pseudomodales	+	Pseudomodaceae	+	Pseudomos	+
																								Proteobacteria		Gammaproteobacteria		Xanthomodales	+	Sinobacteraceae		Sinobacteraceae sp.		0	1
																								Proteobacteria		Gammaproteobacteria		Xanthomodales		Sinobacteraceae		Steroidobacter		0	1
																								Proteobacteria		Gammaproteobacteria		Xanthomodales		Xanthomodaceae		Dokdonella		1	0
																								Proteobacteria		Gammaproteobacteria		Xanthomodales
																								Saccharibacteria		TM7-1		TM7-1 sp.		TM7-1 sp.		TM7-1 sp.		0	1
																								Saccharibacteria		TM7-3	-	TM7-1 sp.		TM7-1 sp.		TM7-1 sp.		0	1
																								Saccharibacteria		TM7-3
																								WS2	-	SHA-109	-	SHA-109 sp.	-	SHA-109 sp.	-	SHA-109 sp.	-	1	0
												Spirochaetes	+	Spirochaetes	+	Spirochaetales	+	Spirochaetaceae	+	Spirochaeta	+
+	Relative abundance mean for Infected pots greater than for non-infected pots
-	Relative abundance mean for Infected pots less than for non-infected pots

## Sheet: Table S2b
Supplementary Data Sheet S1. (B) A comparison of the relative abundance of bacterial communities within a particular classification present in the rhizosphere of non-infested pots with only organic mulch and those with, in addition, mineral mulch or in which plants were treated with phosphite. The columns “n-” and “n+” refer to the number of OTUs within a genus where organic mulch treatment had a…
Organic mulch vs mineral mulch												Organic mulch vs phisphite
Phylum		Class		Order		Family		Genus		n-	n+	Phylum		Class		Order		Family		Genus		n-	n+
Actinobacteria	-	Acidimicrobiia	-	Acidimicrobiales	-	EB1017	-	EB1017 sp.	-			Actinobacteria		Acidimicrobiia		Acidimicrobiales		C111	-	C111 sp.	-
Actinobacteria		Actinobacteria		Actinomycetales		Frankiaceae		Frankia	-	1	0	Actinobacteria		Actinobacteria		Actinomycetales		Frankiaceae		Frankia	-	1	0
Actinobacteria		Actinobacteria		Actinomycetales		Intrasporangiaceae	-	Intrasporangiaceae sp.	-	1	0	Actinobacteria		Actinobacteria		Actinomycetales		Nocardioidaceae	-	Aeromicrobium	-
Actinobacteria		Actinobacteria		Actinomycetales		Microbacteriaceae		Salinibacterium	-	1	0	Actinobacteria		Actinobacteria		Actinomycetales		Nocardioidaceae		Nocardioides	-	1	0
Actinobacteria		Actinobacteria		Actinomycetales		Nocardioidaceae	-	Nocardioides	-	1	0	Actinobacteria		Thermoleophilia		Solirubrobacterales		Patulibacteraceae	-	Patulibacteraceae sp.	-	1	0
Actinobacteria		Actinobacteria		Actinomycetales		Streptomycetaceae	-	Streptomyces	-	1	0
Actinobacteria		Actinobacteria		Actinomycetales		Thermomonosporaceae	-	Actinomadura	-
Actinobacteria		Actinobacteria		Actinomycetales		Thermomonosporaceae		Thermomonosporaceae sp.	-	1	0
Actinobacteria		Thermoleophilia	-	Gaiellales		Gaiellaceae		Gaiellaceae sp.		2	0
Actinobacteria		Thermoleophilia		Solirubrobacterales	-	Conexibacteraceae	-	Conexibacteraceae sp.	-	1	0
Actinobacteria		Thermoleophilia		Solirubrobacterales		Patulibacteraceae	-	Patulibacteraceae sp.	-	2	0
Actinobacteria		Thermoleophilia		Solirubrobacterales		Solirubrobacterales sp.	-	Solirubrobacterales sp.	-	2	0
Bacteroidetes		Cytophagia	+	Cytophagales	+	Cytophagaceae	+	Cytophagaceae sp.	+			Bacteroidetes		Cytophagia	+	Cytophagales	+	Cytophagaceae	+	Cytophagaceae sp.	+
Chloroflexi		Chloroflexi	-	Roseiflexales	-	Kouleothrixaceae	-	Kouleothrixaceae sp.	-			Chloroflexi		Chloroflexi	-	Roseiflexales	-	Kouleothrixaceae	-	Kouleothrixaceae sp.	-	1	0
Chloroflexi		Thermomicrobia	-	JG30-KF-CM45	-	JG30-KF-CM45 sp.	-	JG30-KF-CM45 sp.	-			Chloroflexi		Thermomicrobia	-	JG30-KF-CM45	-	JG30-KF-CM45 sp.	-	JG30-KF-CM45 sp.	-	1	0
Firmicutes		Bacilli		Bacillales		Bacillaceae		Bacillaceae sp.		1	0
Firmicutes		Bacilli		Bacillales		Alicyclobacillaceae	-	Alicyclobacillus	-	1	0
Proteobacteria		Alphaproteobacteria		Ellin329	+	Ellin329 sp.	+	Ellin329 sp.	+	1	0	Proteobacteria		Alphaproteobacteria		Rhizobiales		Hyphomicrobiaceae		Hyphomicrobium	-
Proteobacteria		Alphaproteobacteria		Rhizobiales		Hyphomicrobiaceae		Hyphomicrobium	-	2	0	Proteobacteria		Alphaproteobacteria		Rhizobiales		Phyllobacteriaceae	-	Mesorhizobium	-
Proteobacteria		Alphaproteobacteria		Rhizobiales		Methylocystaceae	-	Methylocystaceae sp.	-	1	0	Proteobacteria		Alphaproteobacteria		Rhodobacterales		Rhodobacteraceae	-	Rhodobacter	-	1	0
Proteobacteria		Alphaproteobacteria		Rhizobiales		Rhizobiaceae		Kaistia	-	1	0	Proteobacteria		Betaproteobacteria		Burkholderiales		Burkholderiales sp.	-	Burkholderiales sp.	-
Proteobacteria		Alphaproteobacteria		Rhodospirillales		Rhodospirillaceae	+	Rhodospirillaceae sp.	+	0	1	Proteobacteria		Betaproteobacteria		Ellin6067	-	Ellin6067 sp.	-	Ellin6067 sp.	-
Proteobacteria		Alphaproteobacteria		sphingomonadales		sphingomonadales sp.	+	sphingomonadales sp.	+	0	1
Proteobacteria		Betaproteobacteria	+	Betaproteobacteria sp.	+	Betaproteobacteria sp.	+	Betaproteobacteria sp.	+
Proteobacteria		Betaproteobacteria		IS-44	+	IS-44 sp.	+	IS-44 sp.	+	0	1
Proteobacteria		Betaproteobacteria		Methylophilales		Methylophilaceae		Methylophilaceae sp.		2	0
Proteobacteria		Deltaproteobacteria	+	Myxococcales	+	Haliangiaceae	+	Haliangiaceae sp.	+
Proteobacteria		Deltaproteobacteria		Myxococcales		Myxococcales sp.		Myxococcales sp.		2	0
Proteobacteria		Deltaproteobacteria		Sva0853		JTB36		JTB36 sp.		0	1
Proteobacteria		Gammaproteobacteria		Legionellales		Coxiellaceae		Coxiellaceae sp.	-
Proteobacteria		Gammaproteobacteria		Legionellales		Legionellales sp.		Legionellales sp.		1	0
Proteobacteria		Gammaproteobacteria		Xanthomonadales		Sinobacteraceae	+	Sinobacteraceae sp.		0	2
+	Relative abundance mean for Organic mulch greater than other treatment
-	Relative abundance mean for Organic mulch less than other treatment
